# Supplementary material for: Hospitalized cancer patients with comorbidities and low lymphocyte counts had poor clinical outcomes to immune checkpoint inhibitors
Source: Front Oncol. 2022 Sep 14;12:980181. doi: 10.3389/fonc.2022.980181 (PMC9515784; doi:10.3389/fonc.2022.980181)
Supplement: Supplementary file 1 [file Table_1.xlsx]

## Sheet: Supplemental Table 1
Patient No.	Age	Gender	Race 1=American Indian/Alaska Native 2=Asian 3=Black/African American 4=Declined to answe 5=Native Hawaiian/Pacific Islander 6=Other 7=Unknown 8=White	Ethnicity 1=Hispanice/Latino 2=Not hispanic or Latino	Disease (Histology): LUAD, LUSC, Large Cell, NOS, Mixed type	IO treatment	Immune biomarkers (Not reported, N=17)	Line of Treatment	PFS (Month)	OS (Month)	Reason for admission (1=Infection, 2=start chemotherapy, 3=other reason i.e. weakness)	Comorbidities (CAD, ESRD, end organ failure, thromoembolic dz, steroid use, surgery, CVA, infection, AKI, resp failure, malnutrition from problem list)	Number of comorbidities	CCI score	Reason for ICI given 1=convienence 2=dispo 3=initial SOC treatment 4=last try, 5=continoued therapy, 6=other	Post admission ICI (0=No, 1=Yes, 3=Unknown)	Performance status at admission	Time from treatment to discharge in days	Severe Adverse Effects (0=no, 1=yes)	SAE (Grade 3 and above)	Duration of admission (Days)	White Blood Cell Count	Hemoglobin	Platelet Count	Neutrophils Abs Auto	ALC	ALC: (1= ≥0.6; 2=<0.6)	dNLR (≥4 vs <4)
1	27	M	6	2	Renal	NIVOLUMAB	Not reported	first line	5.42763	8.78289	1	None	0	6	1	1	1	1	0		6	9.5	12.8	205	7.2	1.1	1	3.13043
2	61	M	8	2	LUAD	PEMBROLIZUMAB	PD-L1 (22C3) 100%	first line	2.5	20.4276	2	CAD not active	1	9	2	1	1	13	0		36	13.1	14.8	222	9.4	1.3	1	2.54054
3	67	M	8	2	LUSC	PEMBROLIZUMAB	PD-L1 (22C3) 100%	second line	1.74342	1.74342	2	Atrial flutter	1	9	2	0	2	11	0		17	10.8	10.3	376	9.8	0.4	2	9.8
4	66	F	6	1	Melanoma	PEMBROLIZUMAB	Not reported	fourth one	4.375	5.52632	3	Protein calorie malnutrition, DVT bilateral lower extremities	2	8	1	1	1	0	0		2	5.8	8.3	445	4.4	0.9	1	3.14286
5	56	M	8	2	Melanoma	NIVOLUMAB	BRAF V600E, PD-L1 1%	second line	0.0986842	0.0986842	1	AKI, R IJ DVT, (infection) Candida albicans fungemia	3	10	4	0	2	3	0		46	16.4	12.4	429	14.7	0.5	2	8.64706
6	64	M	8	2	Urothelial	PEMBROLIZUMAB	Not reported	second line	0.164474	0.164474	3	AKI	1	11	4	0	3	5	1	Acute intersistial nephritis	21	14.1	6.6	230	10.8	1.2	1	3.27273
7	61	M	8	2	Melanoma	NIVOLUMAB and IPILIMUMAB	TMB intermediate, 7 muts/Mb, BRAF V600E, PTEN splice site 802-2A>T	first line	10.7566	22.2368	3	AKI	1	9	3	1	1	2	1	Intermittent fevers	8	7.7	8	47	4.9	1.3	1	1.75
8	29	F	3	2	Hodgkin's Lymphoma	NIVOLUMAB	Not reported	first line	21.7105	60.3618	2	None	0	2	3	1	1	1	1	Joint pain (long term), About 45 minutes after the infusion began, she developed severe back pain, chest tightness, and nausea. About 12 hours into the infusion, she developed SOB and wheezing (short term)	1	11.5	11.6	583	4.4	5.7	1	0.619718
9	78	M	3	2	LUSC	PEMBROLIZUMAB	PD-L1 IHC 90%	first line	12.8289	14.4737	3	COPD, CVA (failure to trive, first line tx)	2	11	2	1	3	0	1	Pneumonitis, treatment held 8/23/19-9/3/19 then resumed, pruritis and dry skin grade 1	2	8.2	8.9	327	6.5	0.8	1	3.82353
10	56	M	3	2	LUAD	PEMBROLIZUMAB and CHEMO	PD-L1 IHC 1%	second line	2.36842	5.69079	2	Infection (PNA)	1	7	1	1	1	1	0		2	8	12.2	275	5.8	0.7	1	2.63636
11	79	M	8	2	SCC of scalp	CEMIPLIMAB-RWLC	Not reported	first line	0.427632	2.33553	3	Brain abscess, stable CAD	2	11	2	0	3	71	1	Brain abscess - complication of cancer or from IO?	89	6.3	9.9	228	4.4	1.2	1	2.31579
12	74	M	6	2	Renal	NIVOLUMAB and CHEMO	Not reported	fourth one	10.4934	10.4934	3	CVA, ESRD on HD, stable CAD	3	14	2	3	3	0	0		12	2.9	9.3	27.5	1.9	0.6	1	1.9
13	69	F	8	2	LUAD	PEMBROLIZUMAB	PD-L1 IHC 20%	first line	0.625	0.789474	2	AKI	1	10	3	0	2	1	1	AKI	1	6.3	12.4	211
14	71	M	8	2	LUSC	NIVOLUMAB and CHEMO	Not reported	first line	0.197368	0.197368	3	Sepsis 2/2 PNA	3	12	4	0	4	6	0		13	40.4	11.7	701	35.1	3.8	1	6.62264
15	24	M	8	2	Hodgkin's Lymphoma	NIVOLUMAB and CHEMO	Not reported	first line	23.9803	35.5592	2	Infection (PNA)	1	2	3	1	3	18	0		18	9.8	11.5	311	5.4	2.9	1	1.22727
16	69	F	3	2	SCLC	NIVOLUMAB	Not reported	first line	1.84211	2.79605	3	COPD, Steroid use (solumedrol 125 mg x1, given several steroid courses for COPD exacerbations), CVA, deconditioning	4	10	1	0	3	36	0		8	5.2	9.5	305	3.1	1.2	1	1.47619
17	56	F	8	2	Melanoma	NIVOLUMAB	BRAF V600E	second line	0.427632	1.25	3	HIV, Hep C, CVA (a past medical history significant for HIV, HCV, DM2, CVA (with L sided residual weakness) and HTN, with widely metastatic melanoma presenting with AMS, aphasic and paralysis from progressive brain met.)	3	10	5	0	2	5	0		10	11.7	12.8	509	9.5	1.3	1	4.31818
18	44	M	4	2	Melanoma	NIVOLUMAB, IPILIMUMAB and CHEMO	BRAF V600E	first line	0.394737	0.756579	1	Infection (pancreatitis)	1	6	4	0	1	3	0		5	12.3	10.5	350	9.3	1.5	1	3.1
19	66	M	8	2	Renal	NIVOLUMAB, IPILIMUMAB and CHEMO	PD-L1 IHC 95%	first line	1.48026	1.48026	1	AKI	1	11	1	1	1	11	1	Weakness	14	10.7	12.6	150	8.8	0.6	1	4.63158
20	36	M	8	2	Hodgkin's Lymphoma	NIVOLUMAB	Not reported	fourth line	0.427632	0.427632	3	Multi organ failure - renal, lung, liver	3 (duplicate and 2as 4 above)	3	1	0	1	13	0		19	2.5	8.8	15	1.9	0.3	2	3.16667
21	57	M	2	2	LUSC	PEMBROLIZUMAB	PD-L1 IHC 75%	first line	1.54605	1.54605	2	AKI, AHRF, infection (PNA)	3	8	4	0	1	6	1	Headache	26	14	11.6	402	10.2	2.3	1	2.68421
22	22	F	6	2	Metastatic adenocarcinoma of unknown primary (favor lung)	PEMBROLIZUMAB	PD-L1 IHC 0%	first line	0.230263	0.756579	3	Cardiac arrest, AHRF, Infection (klebsiella PNA and bacteremia, CMV viremia), multi-organ failure DVT, neutropenia	6	6	3	0	2	23	0		59	9.5	11.9	333	6.9	1.3	1	2.65385
23	21	F	2	2	Renal	PEMBROLIZUMAB	Not reported	first line	2.66447	2.66447	2	Malnutrition. "Ms. Lor is a 21 yr old woman with recently diagnosed renal cell carcinoma of unknown subtype (Foundation One testing pending) and no family history of malignancy who presented to UC Davis with hemoptysis on 8/12. Due to her hemoptysis and respiratory status, the decision was made to initiate treatment with pembrolizumab on 8/16. She was discharged on 8/19 with home oxygen and impro…	1	6	3	3	2	3	0		7	6.9	14.6	345	5	1.2	1	2.63158
24	34	M	8	2	Hodgkin's Lymphoma	NIVOLUMAB IVPB	Not reported	third line	0.164474	0.164474	3	Infection (rothia ventriculitis, C diff, ,typhilitis), HIV	2	8	3	0	3	5	1	Respiratory failure	62	3.9	15.3	206	3.4	0.3	2	6.8
25	63	M	8	2	SCC of bladder	PEMBROLIZUMAB	Not reported	second line	1.15132	1.15132	3	Deconditioning, PE, DVT, infection (MRSA UTI)	4	8	4	0	3	18	0		26	11.3	9.1	391	9.7	0.7	1	6.0625
26	72	M	8	2	Melanoma	NIVOLUMAB IVPB	Not reported	first line	0.296053	0.296053	2	Deconditioning, infection (UTI), AKI, stable CAD	4	11	3	0	2	7	0		21	7.2	10.4	63	5.2	0.9	1	2.6
27	56	M	8	2	Prostate	PEMBROLIZUMAB	PD-L1 IHC 1%	tjhire line	0.460526	0.592105	3	AKI, Malnutrition, DVT	3	9	4	0	3	5	1	AKI? Cr 2.0 (bl 1.3) 2 weeks after pembro, admitted to MICU for TLS, per Dr. Tenold pseudoprogression versus hyperprogression of disease	33	28.3	6.6	147	23.7	2.4	1	5.15217
28	52	M	8	2	SCC of hard palate	PEMBROLIZUMAB	PD-L1 IHC 80%	first line	0.0986842	0.0986842	3	AKI, severe protein calorie malnutrtion requiring G tube placement, DVT	3	9	3	0	3	2	0		19	3.7	5.5	97	3.2	0.3	2	6.4
29	67	M	3	2	LUSC	PEMBROLIZUMAB	PD-L1 IHC 0%, TMB-High (28 Muts/Mb)	second line	0.559211	3.35526	3	HIV, Hep C, DVT, Cirrhosis	4	18	4	0	1	13	0		17	0.7	8.7	92	0.1	0.5	2	0.166667
30	23	M (transgenic)	8	2	TNBC	ATEZOLIZUMAB	PD-L1 IHC (SP142) 80%	first line	0.9	0.855263	3	Infection (klebsiella UTI)	1	6	3	3	1	5	0		40	4.9	12.2	265
31	66	M	8	2	LUAD	PEMBROLIZUMAB	PDL-1 IHC 80%	first line	0.855263	0.855263	3	AKI, malnutrition, Unstable CAD (HFmrEF 45% with hx of STEMI)	3	12	3	0	1	14	1	Hypersensitivity reaction - fever, tachycardia, tachypnea - further doses delayed	30	17.1	11	431	13.8	2.2	1	4.18182
32	38	M	6	1	Urothelial	PEMBROLIZUMAB	PDL-1 IHC 90%	first line	0.328947	0.328947	2	Multi organ failure (liver, kidney, heart failure	3	6	4	0	1	10	0		14	13	12.8	294	11.6	0.4	2	8.28571
33	29	M	8	2	Melanoma	IPILIMUMAB, NIVOLUMAB	Not reported	first line	0.394737	3.71711	2	Hydrocephalus, infection (MSSA wound infection from shunt, C. acnes CSF infection)	2	7	3	0	1	44	0		52	9.3	9.7	425	7.7	0.9	1	4.8125
34	42	F	8	2	Melanoma	PEMBROLIZUMAB	BRAF V600E	first line	9.67105	43.1579	1	Malnutrition, deconditioning	2	6	3	1	1	7	0		16	15.8	11.6	653	13.6	1	1	6.18182
35	56	M	8	2	Mesothelioma	PEMBROLIZUMAB	Not reported	second line	0.559211	0.559211	2	PE, AHRF, AKI	3	7	5	0	1	3	0		9	11.2	12.1	408	8.8	1.5	1	3.66667
36	69	M	6	1	SCLC	ATEZOLIZUMAB	PD-L1 (22C3) TPS <1%, and Combined Proportion Score (CPS) < 1%	first line	1.21711	1.21711	2	Malnutrition req peg tube, CVA	2	11	4	0	1	37	0		96	8.2	8.3	245	5.5	1.7	1	2.03704
37	60	M	6	2	SCLC	ATEZOLIZUMAB	Not reported	first line	0.0986842	0.0986842	2	HIV, malnutrition, infection (influenza A and MRSA bacteremia from PNA)	3	14	2	0	2	3	0		38	8.4	10.1	51	6.4	1.3	1	3.2
